# Supplementary material for: Spinal Metastasis from Supratentorial Glioblastoma: A Registry-Based Case Series and a Review of the Literature
Source: Cancers (Basel). 2025 Sep 12;17(18):2979. doi: 10.3390/cancers17182979 (PMC12468205; doi:10.3390/cancers17182979)
Supplement: Supplementary file 1 [file cancers-17-02979-s001.zip]

Archive with 1 entries (1 files):
- cancers-3746563-supplementary.pdf
